# Supplementary material for: Comprehensive Analysis of Phenolic Constituents, Biological Activities, and Derived Aroma Differences of Penthorum chinense Pursh Leaves after Processing into Green and Black Tea
Source: Foods. 2024 Jan 26;13(3):399. doi: 10.3390/foods13030399 (PMC10855198; doi:10.3390/foods13030399)
Supplement: Supplementary file 1 [file foods-13-00399-s001.zip]

Archive with 1 entries (1 files):
- foods-2798953-supplementary.pdf
